# Supplementary material for: Evaluation of Mosquito Blood Meals as a Tool for Wildlife Pathogen Surveillance
Source: Pathogens. 2025 Aug 8;14(8):792. doi: 10.3390/pathogens14080792 (PMC12389132; doi:10.3390/pathogens14080792)
Supplement: Supplementary file 1 [file pathogens-14-00792-s001.zip]

Archive with 4 entries (4 files):
- Supplementary file.pdf
- Supplementary_Table1_Host_Blood_Meals.csv
- Supplementary_Table2_Pathogen_Survey_Results.csv
- Supplementary_Table_3.xlsx
