# Supplementary material for: Evaluation of Mosquito Blood Meals as a Tool for Wildlife Pathogen Surveillance
Source: Pathogens. 2025 Aug 8;14(8):792. doi: 10.3390/pathogens14080792 (PMC12389132; doi:10.3390/pathogens14080792)
Supplement: Supplementary file 1 [file pathogens-14-00792-s001.zip › Supplementary_Table1_Host_Blood_Meals.csv]

Season	Host	Aedes atlanticus	Aedes infirmatus	Aedes triseriatus	Aedes vexans	Anopheles crucians	Anopheles crucians A	Anopheles crucians D	Anopheles crucians sl	Anopheles quadrimaculatus	Coquillettidia perturbans	Culex coronator	Culex erraticus	Culex interrogator	Culex nigripalpus	Culex pilosus	Culiseta melanura	Mansonia titillans	Psorophora ciliata	Psorophora columbiae	Psorophora ferox
Dry	Deer	4	195	3	4	16	0	0	0	3	7	2	18	0	337	4	0	3	16	149	27
Dry	Pig	0	10	0	0	7	0	0	0	0	0	0	3	0	16	0	0	1	0	5	0
Dry	Turkey	0	5	0	0	0	0	0	0	0	0	0	1	1	142	1	2	0	0	0	0
Wet	Deer	3	28	0	0	1	1	1	0	0	0	0	0	0	208	2	0	0	0	3	12
Wet	Pig	11	31	0	0	0	0	1	1	0	0	0	0	0	198	1	0	0	1	2	26
Wet	Turkey	1	4	0	0	0	0	0	0	0	0	0	0	0	58	0	0	0	0	0	5
