# Supplementary material for: Evaluation of Mosquito Blood Meals as a Tool for Wildlife Pathogen Surveillance
Source: Pathogens. 2025 Aug 8;14(8):792. doi: 10.3390/pathogens14080792 (PMC12389132; doi:10.3390/pathogens14080792)
Supplement: Supplementary file 1 [file pathogens-14-00792-s001.zip › Supplementary_Table2_Pathogen_Survey_Results.csv]

Season	Host	Path.detection	Aedes atlanticus	Aedes infirmatus	Anopheles crucians	Anopheles crucians A	Anopheles crucians D	Anopheles crucians sl	Anopheles quadrimaculatus	Culex erraticus	Culex nigripalpus	Culex pilosus	Culiseta melanura	Mansonia titillans	Psorophora columbiae	Psorophora ferox
Dry	Deer	No	0	45	0	0	0	0	1	1	17	0	0	0	0	0
Dry	Deer	Yes	0	2	0	0	0	0	0	0	1	0	0	0	0	0
Dry	Pig	No	0	8	6	0	0	0	0	3	12	0	0	0	5	0
Dry	Pig	Yes	0	2	1	0	0	0	0	0	4	0	0	1	0	0
Dry	Turkey	No	0	0	0	0	0	0	0	0	39	1	2	0	0	0
Dry	Turkey	Yes	0	0	0	0	0	0	0	0	0	0	0	0	0	0
Wet	Deer	No	3	27	1	1	1	0	0	0	45	2	0	0	3	12
Wet	Deer	Yes	0	1	0	0	0	0	0	0	2	0	0	0	0	0
Wet	Pig	No	9	25	0	0	1	1	0	0	2	0	0	0	0	0
Wet	Pig	Yes	2	6	0	0	0	0	0	0	22	0	0	0	0	0
Wet	Turkey	No	1	4	0	0	0	0	0	0	55	0	0	0	0	5
Wet	Turkey	Yes	0	0	0	0	0	0	0	0	3	0	0	0	0	0
