# Supplementary material for: Evaluation of Mosquito Blood Meals as a Tool for Wildlife Pathogen Surveillance
Source: Pathogens. 2025 Aug 8;14(8):792. doi: 10.3390/pathogens14080792 (PMC12389132; doi:10.3390/pathogens14080792)
Supplement: Supplementary file 1 [file pathogens-14-00792-s001.zip › Supplementary_Table_3.xlsx]

## Sheet: Hog
ID	Species	Site	ColDate	Method	Host	Extracted (0/1)	TTSuV1 (0/1)	Blood meal Score (1/2/3)	Sent for Genotyping (0/1)	Genotyped (0/1)	DNA Concentration (ng/uL)	260/280	260/230
DELU004	Aedes infirmatus	DEL1	2022-01-13	Asp	Sus scrofa	1	0	3	1		75.9	2	2.19
DELU010	Aedes infirmatus	DEL1	2022-01-12	Asp	Sus scrofa	1	1	2	1		57.8	1.98	2.61
DELU039	Aedes infirmatus	DEL1	2022-01-17	Asp	Sus scrofa	1	1	2	1		19.3	1.79	2.79
DELU080	Aedes infirmatus	DEL7	2022-01-20	Asp	Sus scrofa	1	0	3	1		16.3	1.72	2.3
DELU082	Aedes infirmatus	DEL1	2022-01-20	Asp	Sus scrofa	1	0	1	1		24.7	1.87	2.92
DELU1248	Culex nigripalpus	DEL1	2022-07-15	Asp	Sus scrofa	1	0	2	1		46.8	1.97	2.09
DELU127	Anopheles crucians	DEL5	2022-01-21	Asp	Sus scrofa	1	0	1	1		18.2	1.97	2.43
DELU136	Culex nigripalpus	DEL1	2022-01-21	Asp	Sus scrofa	1	0	3	1		138.7	2.03	1.93
DELU145	Aedes infirmatus	DEL1	2022-01-21	Asp	Sus scrofa	1	0	2	1		28.4	1.92	3.06
DELU1762	Aedes infirmatus	DEL8	2022-07-13	Asp	Sus scrofa	1	0	1	1		27.1	1.8	1.57
DELU1837	Culex nigripalpus	DEL1	2022-08-09	Asp	Sus scrofa	1	1	1	1		42.8	1.86	1.74
DELU1859	Culex nigripalpus	DEL1	2022-07-14	Asp	Sus scrofa	1	0	1	1		59	1.98	1.85
DELU195	Anopheles crucians	DEL5	2022-01-19	RS	Sus scrofa	1	0	1	1		30.8	1.96	2.34
DELU199	Culex erraticus	DEL7	2022-02-04	RS	Sus scrofa	1	0	1	1		22.2	1.83	2.25
DELU2074	Psorophora columbiae	DEL3	2022-08-10	asp	Sus scrofa	1	0	1	1		50.8	1.96	2.09
DELU2330	Aedes infirmatus	DEL2	2022-08-16	asp	Sus scrofa	1	0	1	1		39	1.87	1.3
DELU2348	Culex nigripalpus	DEL1	2022-08-16	asp	Sus scrofa	1	0	2	1		83.4	2.01	2.08
DELU2450	Psorophora columbiae	DEL8B	2022-08-16	asp	Sus scrofa	1	0	1	1		65.4	1.97	1.86
DELU2629	Culex nigripalpus	DEL1	2022-08-11	asp	Sus scrofa	1	1	2	1		65.9	1.96	1.69
DELU2631	Culex nigripalpus	DEL1	2022-08-11	asp	Sus scrofa	1	0	2	1		73.6	1.97	1.93
DELU279	Culex erraticus	DEL7	2022-02-21	RS	Sus scrofa	1	0	3	1		30.8	1.82	1.91
DELU284	Anopheles crucians	DEL7	2022-02-21	Asp	Sus scrofa	1	0	1	1		43.3	1.86	1.77
DELU285	Anopheles crucians	DEL7	2022-02-21	Asp	Sus scrofa	1	0	3	1		79.4	2.05	2.08
DELU2883	Psorophora columbiae	DEL7B	2022-08-09	asp	Sus scrofa	1	0	1	1		42.7	1.91	1.58
DELU2884	Psorophora columbiae	DEL7B	2022-08-09	asp	Sus scrofa	1	0	2	1		92.8	2.02	1.79
DELU2885	Psorophora columbiae	DEL7B	2022-08-09	asp	Sus scrofa	1	0	1	1		73.9	1.99	2.01
DELU2886	Aedes infirmatus	DEL7B	2022-08-09	asp	Sus scrofa	1	0	1	1		62.2	1.97	1.93
DELU289	Culex nigripalpus	DEL7	2022-02-21	Asp	Sus scrofa	1	0	3	1		69.6	2.01	2.14
DELU314	Anopheles crucians	DEL7	2022-02-22	Asp	Sus scrofa	1	0	3	1		81.1	2.05	1.81
DELU315	Culex erraticus	DEL7	2022-02-22	Asp	Sus scrofa	1	0	2	1		35.5	1.95	1.99
DELU363	Culex nigripalpus	DEL1	2022-02-22	Asp	Sus scrofa	1	0	3	1		110	2.05	2.09
DELU384	Anopheles crucians	DEL8	2022-02-23	RS	Sus scrofa	1	0	1	1		14.1	0.9	0.81
DELU400	Mansonia titillans	DEL7	2022-02-23	Asp	Sus scrofa	1	1	2	1		136.2	2	2.01
DELU402	Culex nigripalpus	DEL7	2022-02-23	Asp	Sus scrofa	1	0	3	1		97.2	2.04	1.91
DELU425	Anopheles crucians	DEL7	2022-02-23	Asp	Sus scrofa	1	1	1	1		23.1	1.8	1.12
DELU439	Culex nigripalpus	DEL1	2022-02-23	Asp	Sus scrofa	1	0	1	1		27.5	1.82	1.53
DELU506	Culex nigripalpus	DEL1	2022-02-24	Asp	Sus scrofa	1	1	1	1		39.3	1.99	2.09
DELU546	Culex nigripalpus	DEL7	2022-02-25	Asp	Sus scrofa	1	0	2	1		122.7	2.08	2.15
DELU602	Culex nigripalpus	DEL1	2022-02-25	Asp	Sus scrofa	1	0	2	1		41.1	1.93	1.7
DELU640	Culex nigripalpus	DEL1	2022-03-29	Asp	Sus scrofa	1	0	2	1		91.5	1.98	1.57
DELU719	Culex nigripalpus	DEL1	2022-04-29	Asp	Sus scrofa	1	1	1	1		18.4	1.74	0.89
DELU776	Aedes infirmatus	DEL4	2022-05-18	Asp	Sus scrofa	1	0	1	1		23.3	1.74	1.21
RAP1000	Culex nigripalpus	F5H	2022-10-14	1	Sus scrofa	0
RAP1002	Culex nigripalpus	F5H	2022-10-14	1	Sus scrofa	0
RAP1003	Culex nigripalpus	F5H	2022-10-14	1	Sus scrofa	0
RAP1005	Culex nigripalpus	F5H	2022-10-14	1	Sus scrofa	0
RAP1007	Culex nigripalpus	F5H	2022-10-14	1	Sus scrofa	0
RAP1008	Culex nigripalpus	F5H	2022-10-14	1	Sus scrofa	0
RAP1009	Culex nigripalpus	F5H	2022-10-14	1	Sus scrofa	0
RAP1010	Culex nigripalpus	F5H	2022-10-14	1	Sus scrofa	0
RAP1011	Culex nigripalpus	F5H	2022-10-14	1	Sus scrofa	0
RAP1012	Culex nigripalpus	F5H	2022-10-14	1	Sus scrofa	0
RAP1013	Culex nigripalpus	F5H	2022-10-14	1	Sus scrofa	0
RAP1014	Culex nigripalpus	F5H	2022-10-14	1	Sus scrofa	0
RAP1016	Culex nigripalpus	F5H	2022-10-14	1	Sus scrofa	0
RAP1017	Culex nigripalpus	F5H	2022-10-14	1	Sus scrofa	0
RAP1018	Culex nigripalpus	F5H	2022-10-14	1	Sus scrofa	0
RAP1020	Culex nigripalpus	F5H	2022-10-14	1	Sus scrofa	0
RAP1021	Culex nigripalpus	F5H	2022-10-14	1	Sus scrofa	0
RAP1022	Aedes infirmatus	F5H	2022-10-14	1	Sus scrofa	1	1	1	1		25.5	1.92	2.48
RAP1023	Aedes infirmatus	F5H	2022-10-14	1	Sus scrofa	1	0	1	1		61.7	2.02	2.22
RAP1024	Aedes infirmatus	F5H	2022-10-14	1	Sus scrofa	1	0	1	1		65.7	2.05	2.17
RAP1025	Aedes infirmatus	F5H	2022-10-14	1	Sus scrofa	1	0	1	1		38	1.98	2.09
RAP1026	Aedes infirmatus	F5H	2022-10-14	1	Sus scrofa	1	0	1	1		50.2	2.06	2.29
RAP1029	Aedes atlanticus	F5H	2022-10-14	2	Sus scrofa	1	0	2	1		94.5	2.05	2.04
RAP1030	Culex nigripalpus	F5H	2022-10-14	1	Sus scrofa	0
RAP1033	Culex nigripalpus	F5H	2022-10-14	2	Sus scrofa	0
RAP1034	Culex nigripalpus	F5H	2022-10-14	1	Sus scrofa	0
RAP1035	Culex nigripalpus	F5H	2022-10-14	1	Sus scrofa	0
RAP1036	Culex nigripalpus	F5H	2022-10-14	1	Sus scrofa	0
RAP1039	Culex nigripalpus	F5H	2022-10-14	1	Sus scrofa	0
RAP1040	Culex nigripalpus	F5H	2022-10-14	1	Sus scrofa	0
RAP1041	Culex nigripalpus	F5H	2022-10-14	1	Sus scrofa	0
RAP1042	Culex nigripalpus	F5H	2022-10-14	2	Sus scrofa	0
RAP1043	Culex nigripalpus	F5H	2022-10-14	1	Sus scrofa	0
RAP1045	Culex nigripalpus	F5H	2022-10-14	1	Sus scrofa	0
RAP1046	Culex nigripalpus	F5H	2022-10-14	2	Sus scrofa	0
RAP1047	Culex nigripalpus	F5H	2022-10-14	1	Sus scrofa	0
RAP1048	Culex nigripalpus	F5H	2022-10-14	1	Sus scrofa	0
RAP1049	Culex nigripalpus	F5H	2022-10-14	1	Sus scrofa	0
RAP1050	Culex nigripalpus	F5H	2022-10-14	1	Sus scrofa	0
RAP1051	Culex nigripalpus	F5H	2022-10-14	1	Sus scrofa	0
RAP1052	Culex nigripalpus	F5H	2022-10-14	1	Sus scrofa	0
RAP1053	Culex nigripalpus	F5H	2022-10-14	1	Sus scrofa	0
RAP1054	Culex nigripalpus	F5H	2022-10-14	1	Sus scrofa	0
RAP1056	Culex nigripalpus	F5H	2022-10-14	1	Sus scrofa	0
RAP1057	Culex nigripalpus	F5H	2022-10-14	1	Sus scrofa	0
RAP1058	Culex nigripalpus	F5H	2022-10-14	1	Sus scrofa	0
RAP1059	Culex nigripalpus	F5H	2022-10-14	1	Sus scrofa	0
RAP1060	Culex nigripalpus	F5H	2022-10-14	1	Sus scrofa	0
RAP1062	Culex nigripalpus	F5H	2022-10-14	1	Sus scrofa	0
RAP1063	Culex nigripalpus	F5H	2022-10-14	1	Sus scrofa	0
RAP1065	Culex nigripalpus	F5H	2022-10-14	1	Sus scrofa	0
RAP1066	Culex nigripalpus	F5H	2022-10-14	1	Sus scrofa	0
RAP1067	Culex nigripalpus	F5H	2022-10-14	1	Sus scrofa	0
RAP1068	Culex nigripalpus	F5H	2022-10-14	2	Sus scrofa	0
RAP1069	Culex nigripalpus	F5H	2022-10-14	2	Sus scrofa	0
RAP1072	Culex nigripalpus	F5H	2022-10-14	1	Sus scrofa	0
RAP1073	Culex nigripalpus	F5H	2022-10-14	1	Sus scrofa	0
RAP1074	Culex nigripalpus	F5H	2022-10-14	1	Sus scrofa	0
RAP1075	Culex nigripalpus	F5H	2022-10-14	1	Sus scrofa	0
RAP1076	Culex nigripalpus	F5H	2022-10-14	1	Sus scrofa	0
RAP1077	Culex nigripalpus	F5H	2022-10-14	1	Sus scrofa	0
RAP1082	Anopheles crucians D	F5H	2022-10-14	1	Sus scrofa	1	0	1	1		29.3	1.96	1.38
RAP1083	Aedes infirmatus	F5H	2022-10-14	1	Sus scrofa	1	0	1	1		33.2	1.99	1.58
RAP1085	Aedes infirmatus	F5H	2022-10-14	1	Sus scrofa	1	0	1	1		100	2.06	2.06
RAP1086	Aedes infirmatus	F5H	2022-10-14	1	Sus scrofa	1	1	1	1		9.8	1.85	1.82
RAP1095	Culex pilosus	R5H	2022-10-13	1	Sus scrofa	0
RAP1097	Culex nigripalpus	R1L	2022-10-13	1	Sus scrofa	0
RAP1098	Culex nigripalpus	R1L	2022-10-13	1	Sus scrofa	0
RAP1100	Culex nigripalpus	R1L	2022-10-13	3	Sus scrofa	0
RAP1102	Culex nigripalpus	R1L	2022-10-13	2	Sus scrofa	0
RAP1106	Culex nigripalpus	R1L	2022-10-13	2	Sus scrofa	0
RAP1111	Culex nigripalpus	R1L	2022-10-13	1	Sus scrofa	0
RAP1117	Culex nigripalpus	R1L	2022-10-13	1	Sus scrofa	0
RAP1122	Culex nigripalpus	R1L	2022-10-13	2	Sus scrofa	0
RAP1127	Psorophora ferox	R1L	2022-10-13	1	Sus scrofa	0
RAP1134	Aedes atlanticus	R1L	2022-10-13	1	Sus scrofa	1	0	1	1		56.2	1.99	1.98
RAP1135	Aedes atlanticus	R1L	2022-10-13	1	Sus scrofa	1	0	1	1		39.8	1.96	1.91
RAP1136	Aedes atlanticus	R1L	2022-10-13	2	Sus scrofa	1	1	2	1		26.1	1.95	3.07
RAP1138	Aedes atlanticus	R1L	2022-10-13	1	Sus scrofa	1	1	1	1		32.1	1.97	2.05
RAP1144	Aedes infirmatus	R1L	2022-10-13	1	Sus scrofa	1	0	1	1		43.9	1.99	2.49
RAP1145	Aedes infirmatus	R1L	2022-10-13	1	Sus scrofa	1	0	1	1		30.9	1.98	2.6
RAP1147	Aedes infirmatus	R1L	2022-10-13	1	Sus scrofa	1	0	1	1		43.4	1.91	1.73
RAP1149	Aedes infirmatus	R1L	2022-10-13	2	Sus scrofa	1	0	2	1		49.7	2.07	2.34
RAP1175	Culex nigripalpus	R2L	2022-10-13	2	Sus scrofa	0
RAP1183	Culex nigripalpus	R2H	2022-10-13	2	Sus scrofa	0
RAP1188	Culex nigripalpus	R2H	2022-10-13	3	Sus scrofa	0
RAP1190	Culex nigripalpus	R2H	2022-10-13	2	Sus scrofa	0
RAP1198	Aedes infirmatus	R2H	2022-10-13	1	Sus scrofa	1	0	1	1		37.9	1.79	2.01
RAP1200	Aedes infirmatus	R2H	2022-10-13	1	Sus scrofa	1	0	1	1		35.5	1.96	1.55
RAP1208	Psorophora ferox	R2H	2022-10-13	1	Sus scrofa	0
RAP1219	Culex nigripalpus	R3H	2022-10-13	2	Sus scrofa	0
RAP1355	Culex nigripalpus	F4H	2022-10-14	1	Sus scrofa	0
RAP1368	Culex nigripalpus	F4H	2022-10-14	1	Sus scrofa	0
RAP1378	Culex nigripalpus	F4H	2022-10-14	1	Sus scrofa	0
RAP1387	Culex nigripalpus	F4H	2022-10-14	1	Sus scrofa	0
RAP1405	Culex nigripalpus	F4H	2022-10-14	1	Sus scrofa	0
RAP1420	Aedes infirmatus	F4H	2022-10-14	1	Sus scrofa	1	0	1	1		143.7	2.04	1.97
RAP1424	Aedes infirmatus	F4H	2022-10-14	1	Sus scrofa	1	1	1	1		21.9	1.88	1.47
RAP1460	Anopheles crucians sl	F4H	2022-10-14	1	Sus scrofa	1	0	1	1		29	2.04	1.9
RAP1481	Culex nigripalpus	F5A	2022-10-14	1	Sus scrofa	0
RAP1494	Psorophora ferox	F5A	2022-10-14	2	Sus scrofa	0
RAP1495	Psorophora ferox	F5A	2022-10-14	2	Sus scrofa	0
RAP1497	Culex nigripalpus	W2H	2022-10-12	2	Sus scrofa	0
RAP1502	Culex nigripalpus	W2H	2022-10-12	1	Sus scrofa	0
RAP1518	Culex nigripalpus	W2H	2022-10-12	1	Sus scrofa	0
RAP1523	Culex nigripalpus	W2H	2022-10-12	2	Sus scrofa	0
RAP1524	Culex nigripalpus	W2H	2022-10-12	2	Sus scrofa	0
RAP1526	Culex nigripalpus	W2H	2022-10-12	2	Sus scrofa	0
RAP1527	Psorophora ferox	W2H	2022-10-12	1	Sus scrofa	0
RAP1590	Psorophora columbiae	F6H	2022-10-14	1	Sus scrofa	0
RAP1637	Culex nigripalpus	F4H	2022-10-14	1	Sus scrofa	0
RAP1647	Culex nigripalpus	F4H	2022-10-14	2	Sus scrofa	0
RAP1650	Culex nigripalpus	F4H	2022-10-14	1	Sus scrofa	0
RAP1651	Culex nigripalpus	F4H	2022-10-14	1	Sus scrofa	0
RAP1652	Culex nigripalpus	F4H	2022-10-14	2	Sus scrofa	0
RAP1675	Culex nigripalpus	T1H	2022-10-11	1	Sus scrofa	0
RAP1677	Culex nigripalpus	T1H	2022-10-11	2	Sus scrofa	0
RAP1687	Culex nigripalpus	T1H	2022-10-11	2	Sus scrofa	0
RAP1694	Culex nigripalpus	T1H	2022-10-11	1	Sus scrofa	0
RAP1696	Psorophora ciliata	T1H	2022-10-11	1	Sus scrofa	0
RAP1697	Aedes infirmatus	T1H	2022-10-11	1	Sus scrofa	1	0	1	1		94.1	2.01	1.75
RAP1699	Psorophora ferox	T1H	2022-10-11	1	Sus scrofa	0
RAP1727	Culex nigripalpus	T1A	2022-10-11	3	Sus scrofa	0
RAP1736	Culex nigripalpus	T1A	2022-10-11	3	Sus scrofa	0
RAP1739	Culex nigripalpus	T1A	2022-10-11	2	Sus scrofa	0
RAP1742	Culex nigripalpus	T1A	2022-10-11	1	Sus scrofa	0
RAP1747	Culex nigripalpus	T1A	2022-10-11	2	Sus scrofa	0
RAP1748	Culex nigripalpus	T1A	2022-10-11	2	Sus scrofa	0
RAP1749	Culex nigripalpus	T1A	2022-10-11	1	Sus scrofa	0
RAP1754	Culex nigripalpus	T1A	2022-10-11	1	Sus scrofa	0
RAP1755	Culex nigripalpus	T1A	2022-10-11	3	Sus scrofa	0
RAP1756	Culex nigripalpus	T1A	2022-10-11	2	Sus scrofa	0
RAP1757	Culex nigripalpus	T1A	2022-10-11	1	Sus scrofa	0
RAP1758	Culex nigripalpus	T1A	2022-10-11	2	Sus scrofa	0
RAP1759	Culex nigripalpus	T1A	2022-10-11	2	Sus scrofa	0
RAP1786	Culex nigripalpus	M1H	2022-10-10	1	Sus scrofa	0
RAP1793	Culex nigripalpus	M1H	2022-10-10	1	Sus scrofa	0
RAP1794	Culex nigripalpus	M1H	2022-10-10	1	Sus scrofa	0
RAP1795	Culex nigripalpus	M1H	2022-10-10	1	Sus scrofa	0
RAP1797	Culex nigripalpus	M1H	2022-10-10	1	Sus scrofa	0
RAP1802	Culex nigripalpus	M1H	2022-10-10	1	Sus scrofa	0
RAP1804	Culex nigripalpus	M1H	2022-10-10	1	Sus scrofa	0
RAP1807	Culex nigripalpus	M1H	2022-10-10	1	Sus scrofa	0
RAP1808	Culex nigripalpus	M1H	2022-10-10	1	Sus scrofa	0
RAP1812	Culex nigripalpus	M1H	2022-10-10	1	Sus scrofa	0
RAP1816	Culex nigripalpus	M1H	2022-10-10	1	Sus scrofa	0
RAP1817	Culex nigripalpus	M1H	2022-10-10	1	Sus scrofa	0
RAP1820	Culex nigripalpus	M1H	2022-10-10	1	Sus scrofa	0
RAP1821B	Culex nigripalpus	M1H	2022-10-10	1	Sus scrofa	0
RAP1822	Culex nigripalpus	M1H	2022-10-10	1	Sus scrofa	0
RAP1822B	Culex nigripalpus	M1H	2022-10-10	1	Sus scrofa	0
RAP1825	Aedes infirmatus	M1H	2022-10-10	1	Sus scrofa	1	1	1	1		23	1.84	1.46
RAP1828	Aedes infirmatus	M1H	2022-10-10	1	Sus scrofa	1	0	1	1		33.9	1.91	2.54
RAP1830	Psorophora ferox	M1H	2022-10-10	1	Sus scrofa	0
RAP1831	Psorophora ferox	M1H	2022-10-10	1	Sus scrofa	0
RAP1832	Psorophora ferox	M1H	2022-10-10	2	Sus scrofa	0
RAP1836	Psorophora ferox	M1H	2022-10-10	1	Sus scrofa	0
RAP1837	Psorophora ferox	M1H	2022-10-10	1	Sus scrofa	0
RAP1838	Aedes atlanticus	M1H	2022-10-10	1	Sus scrofa	1	0	1	1		75.2	1.99	1.83
RAP1839	Aedes atlanticus	M1H	2022-10-10	2	Sus scrofa	1	0	2	1		114.1	2.06	2.14
RAP1842	Culex nigripalpus	F1H	2022-10-14	2	Sus scrofa	0
RAP1941	Culex nigripalpus	W1H	2022-10-12	1	Sus scrofa	0
RAP1955	Culex nigripalpus	W1H	2022-10-12	3	Sus scrofa	0
RAP1958	Culex nigripalpus	W1H	2022-10-12	1	Sus scrofa	0
RAP1963	Culex nigripalpus	W1H	2022-10-12	1	Sus scrofa	0
RAP1971	Culex nigripalpus	W1H	2022-10-12	1	Sus scrofa	0
RAP1974	Culex nigripalpus	W1H	2022-10-12	3	Sus scrofa	0
RAP1975	Culex nigripalpus	W1H	2022-10-12	1	Sus scrofa	0
RAP1977	Culex nigripalpus	W1H	2022-10-12	1	Sus scrofa	0
RAP1982	Culex nigripalpus	W1H	2022-10-12	3	Sus scrofa	0
RAP1991	Psorophora ferox	W1H	2022-10-12	1	Sus scrofa	0
RAP1993	Psorophora ferox	W1H	2022-10-12	1	Sus scrofa	0
RAP1996	Aedes infirmatus	W1H	2022-10-12	1	Sus scrofa	1	0	1	1		43.6	2.02	2.33
RAP1998	Aedes infirmatus	W1H	2022-10-12	1	Sus scrofa	1	0	1	1		71.6	1.98	1.91
RAP2000	Aedes infirmatus	W1H	2022-10-12	1	Sus scrofa	1	0	1	1		93.4	2.03	2.1
RAP2001	Aedes infirmatus	W1H	2022-10-12	1	Sus scrofa	1	0	1	1		85.1	2.02	1.68
RAP2002	Aedes infirmatus	W1H	2022-10-12	1	Sus scrofa	1	0	1	1		37.5	1.97	1.7
RAP2004	Aedes atlanticus	W1H	2022-10-12	1	Sus scrofa	1	0	1	1		41.1	1.95	1.8
RAP260	Culex nigripalpus	W2A	2022-10-12	2	Sus scrofa	0
RAP262	Culex nigripalpus	W2A	2022-10-12	2	Sus scrofa	0
RAP269	Culex nigripalpus	W2A	2022-10-12	2	Sus scrofa	0
RAP274	Aedes infirmatus	W2A	2022-10-12	1	Sus scrofa	1	0	1	1		63.1	1.99	1.92
RAP275	Aedes infirmatus	W2A	2022-10-12	1	Sus scrofa	1	0	1	1		36.5	1.88	1.67
RAP277	Psorophora ferox	W2A	2022-10-12	1	Sus scrofa	0
RAP278	Psorophora ferox	W2A	2022-10-12	1	Sus scrofa	0
RAP281	Culex nigripalpus	M1L	2022-10-10	1	Sus scrofa	1	1	1	1		50.6	1.9	1.8
RAP282	Culex nigripalpus	M1L	2022-10-10	1	Sus scrofa	1	1	1	1		55.1	1.94	1.66
RAP283	Culex nigripalpus	M1L	2022-10-10	1	Sus scrofa	1	1	1	1		50.9	1.91	1.81
RAP284	Culex nigripalpus	M1L	2022-10-10	2	Sus scrofa	0
RAP286	Culex nigripalpus	M1L	2022-10-10	1	Sus scrofa	1	1	1	1		52.5	1.96	2.11
RAP290	Culex nigripalpus	M1L	2022-10-10	2	Sus scrofa	0
RAP297	Culex nigripalpus	M1L	2022-10-10	1	Sus scrofa	1	1	1	1		60.2	1.96	2.13
RAP302	Culex nigripalpus	M1L	2022-10-10	1	Sus scrofa	1	0	1	1		159	2.05	2.07
RAP312	Culex nigripalpus	M1L	2022-10-10	1	Sus scrofa	1	1	1	1		49.6	1.95	2.04
RAP313	Culex nigripalpus	M1L	2022-10-10	3	Sus scrofa	0
RAP314	Culex nigripalpus	M1L	2022-10-10	1	Sus scrofa	1	1	1	1		55.8	1.95	1.84
RAP316	Culex nigripalpus	M1L	2022-10-10	1	Sus scrofa	1	1	1	1		70.6	1.96	1.79
RAP317	Culex nigripalpus	M1L	2022-10-10	1	Sus scrofa	1	1	1	1		42.6	1.91	1.97
RAP318	Culex nigripalpus	M1L	2022-10-10	1	Sus scrofa	1	1	1	1		58.2	1.95	2.2
RAP319	Culex nigripalpus	M1L	2022-10-10	1	Sus scrofa	1	1	1	1		31.6	1.92	1.82
RAP320	Culex nigripalpus	M1L	2022-10-10	1	Sus scrofa	1	0	1	1		44.7	1.89	1.82
RAP321	Culex nigripalpus	M1L	2022-10-10	1	Sus scrofa	1	1	1	1		75.2	1.97	1.89
RAP328	Culex nigripalpus	M1L	2022-10-10	1	Sus scrofa	1	1	1	1		48.1	1.96	2.63
RAP329	Culex nigripalpus	M1L	2022-10-10	1	Sus scrofa	1	1	1	1		43.5	1.97	2.01
RAP332	Aedes infirmatus	M1L	2022-10-10	1	Sus scrofa	1	1	1	1		25.2	1.89	2.03
RAP333	Aedes infirmatus	M1L	2022-10-10	1	Sus scrofa	1	0	1	1		27.5	1.88	2.12
RAP334	Aedes infirmatus	M1L	2022-10-10	2	Sus scrofa	1	0	2	1		62.1	2	1.75
RAP335	Aedes infirmatus	M1L	2022-10-10	1	Sus scrofa	1	1	1	1		56.1	2	2.01
RAP342	Aedes atlanticus	M1L	2022-10-10	1	Sus scrofa	1	0	1	1		28.2	1.93	1.75
RAP347	Psorophora ferox	M1L	2022-10-10	1	Sus scrofa	0
RAP350	Psorophora ferox	M1L	2022-10-10	1	Sus scrofa	0
RAP351	Psorophora ferox	M1L	2022-10-10	1	Sus scrofa	0
RAP353	Psorophora ferox	M1L	2022-10-10	1	Sus scrofa	0
RAP406	Culex nigripalpus	M1A	2022-10-10	1	Sus scrofa	1	1	1	1		56.3	1.89	1.46
RAP407	Culex nigripalpus	M1A	2022-10-10	1	Sus scrofa	1	1	1	1		39.2	2.01	2.38
RAP409	Culex nigripalpus	M1A	2022-10-10	1	Sus scrofa	1	1	1	1		26.9	1.95	2.25
RAP414	Culex nigripalpus	M1A	2022-10-10	1	Sus scrofa	1	1	1	1		28	1.83	1.96
RAP417	Culex nigripalpus	M1A	2022-10-10	2	Sus scrofa	0
RAP421	Culex nigripalpus	M1A	2022-10-10	1	Sus scrofa	1	1	1	1		56.1	2.02	2.27
RAP423	Culex nigripalpus	M1A	2022-10-10	1	Sus scrofa	1	1	1	1		20.5	1.91	2.13
RAP428	Culex nigripalpus	M1A	2022-10-10	1	Sus scrofa	1	1	1	1		30.6	1.97	2.44
RAP429	Culex nigripalpus	M1A	2022-10-10	2	Sus scrofa	0
RAP430	Culex nigripalpus	M1A	2022-10-10	1	Sus scrofa	1	1	1	1		47.4	1.96	1.57
RAP433	Culex nigripalpus	M1A	2022-10-10	1	Sus scrofa	0
RAP434	Psorophora ferox	M1A	2022-10-10	1	Sus scrofa	0
RAP435	Psorophora ferox	M1A	2022-10-10	2	Sus scrofa	0
RAP436	Aedes infirmatus	M1A	2022-10-10	1	Sus scrofa	1	0	1	1		25.4	1.88	1.62
RAP438	Aedes atlanticus	M1A	2022-10-10	1	Sus scrofa	1	0	1	1		37.2	1.99	2.11
RAP481	Psorophora columbiae	T4H	2022-10-11	2	Sus scrofa	0
RAP645	Culex nigripalpus	R1H	2022-10-13	2	Sus scrofa	0
RAP651	Culex nigripalpus	R1H	2022-10-13	1	Sus scrofa	0
RAP667	Culex nigripalpus	R1H	2022-10-13	2	Sus scrofa	0
RAP676	Culex nigripalpus	R3L	2022-10-13	2	Sus scrofa	0
RAP680	Culex nigripalpus	R3L	2022-10-13	3	Sus scrofa	0
RAP685	Culex nigripalpus	R3L	2022-10-13	2	Sus scrofa	0
RAP688	Culex nigripalpus	R3L	2022-10-13	2	Sus scrofa	0
RAP701	Culex nigripalpus	R3L	2022-10-13	2	Sus scrofa	0
RAP702	Culex nigripalpus	R3L	2022-10-13	2	Sus scrofa	0
RAP704	Culex nigripalpus	R3L	2022-10-13	1	Sus scrofa	0
RAP706	Culex nigripalpus	R3L	2022-10-13	2	Sus scrofa	0
RAP708	Culex nigripalpus	R3L	2022-10-13	2	Sus scrofa	0
RAP709	Culex nigripalpus	R3L	2022-10-13	2	Sus scrofa	0
RAP710	Culex nigripalpus	R3L	2022-10-13	2	Sus scrofa	0
RAP711	Culex nigripalpus	R3L	2022-10-13	2	Sus scrofa	0
RAP713	Culex nigripalpus	R3L	2022-10-13	2	Sus scrofa	0
RAP723	Culex nigripalpus	R3L	2022-10-13	3	Sus scrofa	0
RAP724	Culex nigripalpus	R3L	2022-10-13	1	Sus scrofa	0
RAP729	Culex nigripalpus	R3L	2022-10-13	2	Sus scrofa	0
RAP747	Psorophora ferox	R3L	2022-10-13	1	Sus scrofa	0
RAP761	Culex nigripalpus	W1A	2022-10-12	2	Sus scrofa	0
RAP776	Culex nigripalpus	W1A	2022-10-12	2	Sus scrofa	0
RAP780	Culex nigripalpus	W1A	2022-10-12	2	Sus scrofa	0
RAP786	Aedes atlanticus	W1A	2022-10-12	1	Sus scrofa	1	0	1	1		41.6	1.94	1.94
RAP788	Psorophora ferox	W1A	2022-10-12	1	Sus scrofa	0
RAP789	Psorophora ferox	W1A	2022-10-12	1	Sus scrofa	0
RAP790	Psorophora ferox	W1A	2022-10-12	2	Sus scrofa	0
RAP89	Psorophora ferox	M4H	2022-10-10	1	Sus scrofa	0
RAP924	Culex nigripalpus	F3H	2022-10-14	2	Sus scrofa	0
RAP984	Culex nigripalpus	F5H	2022-10-14	1	Sus scrofa	0
RAP985	Culex nigripalpus	F5H	2022-10-14	1	Sus scrofa	0
RAP987	Culex nigripalpus	F5H	2022-10-14	1	Sus scrofa	0
RAP988	Culex nigripalpus	F5H	2022-10-14	1	Sus scrofa	0
RAP989	Culex nigripalpus	F5H	2022-10-14	1	Sus scrofa	0
RAP990	Culex nigripalpus	F5H	2022-10-14	1	Sus scrofa	0
RAP991	Culex nigripalpus	F5H	2022-10-14	1	Sus scrofa	0
RAP992	Culex nigripalpus	F5H	2022-10-14	1	Sus scrofa	0
RAP993	Culex nigripalpus	F5H	2022-10-14	1	Sus scrofa	0
RAP994	Culex nigripalpus	F5H	2022-10-14	1	Sus scrofa	0
RAP996	Culex nigripalpus	F5H	2022-10-14	1	Sus scrofa	0
RAP997	Culex nigripalpus	F5H	2022-10-14	1	Sus scrofa	0
RAP998	Culex nigripalpus	F5H	2022-10-14	1	Sus scrofa	0
RAP999	Culex nigripalpus	F5H	2022-10-14	1	Sus scrofa	0

## Sheet: Turkey
ID	Species	Site	ColDate	Method	Host	Extracted (0/1)	LPDV (0/1)	Blood meal Score (1/2/3)	DNA Concentration (ng/uL)	260/280	260/230
DELU017	Culex nigripalpus	DEL1	2022-01-13	Asp	Meleagris gallopavo	0
DELU019	Culex nigripalpus	DEL1	2022-01-13	Asp	Meleagris gallopavo	0
DELU1026	Culex nigripalpus	DEL7	2022-06-27	Asp	Meleagris gallopavo	0
DELU1030	Culex nigripalpus	DEL7	2022-06-27	Asp	Meleagris gallopavo	0
DELU1031	Culex nigripalpus	DEL7	2022-06-27	Asp	Meleagris gallopavo	0
DELU1032	Culex nigripalpus	DEL7	2022-06-27	Asp	Meleagris gallopavo	0
DELU1033	Culex nigripalpus	DEL7	2022-06-27	Asp	Meleagris gallopavo	0
DELU1035	Culex nigripalpus	DEL7	2022-06-27	Asp	Meleagris gallopavo	0
DELU1043	Culex nigripalpus	DEL2	2022-06-27	Asp	Meleagris gallopavo	0
DELU1055	Culex nigripalpus	DEL1	2022-06-30	Asp	Meleagris gallopavo	0
DELU1110	Culex nigripalpus	DEL2	2022-06-30	Asp	Meleagris gallopavo	0
DELU1116	Culex nigripalpus	DEL2	2022-06-30	Asp	Meleagris gallopavo	0
DELU1124	Culex nigripalpus	DEL2	2022-06-30	Asp	Meleagris gallopavo	0
DELU1161	Culex nigripalpus	DEL4	2022-07-01	Asp	Meleagris gallopavo	0
DELU1179	Culex nigripalpus	DEL1	2022-07-01	Asp	Meleagris gallopavo	0
DELU1210	Culex nigripalpus	DEL7	2022-07-15	Asp	Meleagris gallopavo	0
DELU1259	Culex nigripalpus	DEL1	2022-07-15	Asp	Meleagris gallopavo	0
DELU1312	Culex nigripalpus	DEL4	2022-07-14	Asp	Meleagris gallopavo	0
DELU134	Culex nigripalpus	DEL1	2022-01-21	Asp	Meleagris gallopavo	0
DELU1376	Culex nigripalpus	DEL7	2022-07-15	Asp	Meleagris gallopavo	0
DELU144	Aedes infirmatus	DEL1	2022-01-21	Asp	Meleagris gallopavo	0
DELU1475	Culex nigripalpus	DEL7	2022-07-15	Asp	Meleagris gallopavo	0
DELU1514	Culex nigripalpus	DEL7	2022-07-14	Asp	Meleagris gallopavo	0
DELU1523	Culex nigripalpus	DEL7	2022-07-14	Asp	Meleagris gallopavo	0
DELU1529	Culex nigripalpus	DEL7	2022-07-15	Asp	Meleagris gallopavo	0
DELU1544	Culex nigripalpus	DEL7	2022-07-15	Asp	Meleagris gallopavo	0
DELU1547	Culex nigripalpus	DEL7	2022-07-15	Asp	Meleagris gallopavo	0
DELU1588	Culex nigripalpus	DEL7	2022-07-15	Asp	Meleagris gallopavo	0
DELU1590	Culex nigripalpus	DEL7	2022-07-15	Asp	Meleagris gallopavo	0
DELU1594	Culex nigripalpus	DEL7	2022-07-15	Asp	Meleagris gallopavo	0
DELU1602	Culex nigripalpus	DEL7	2022-07-15	Asp	Meleagris gallopavo	0
DELU1605	Culex nigripalpus	DEL7	2022-07-15	Asp	Meleagris gallopavo	0
DELU1862	Culex nigripalpus	DEL1	2022-07-14	Asp	Meleagris gallopavo	0
DELU1869	Culex nigripalpus	DEL1	2022-07-14	Asp	Meleagris gallopavo	0
DELU1877	Culex nigripalpus	DEL1	2022-07-14	Asp	Meleagris gallopavo	0
DELU1878	Culex nigripalpus	DEL1	2022-07-14	Asp	Meleagris gallopavo	0
DELU1882	Culex nigripalpus	DEL1	2022-07-14	Asp	Meleagris gallopavo	0
DELU192	Aedes infirmatus	DEL1	2022-02-01	Asp	Meleagris gallopavo	0
DELU1962	Culex nigripalpus	DEL2	2022-07-13	Asp	Meleagris gallopavo	0
DELU2023	Culex nigripalpus	DEL2	2022-07-13	Asp	Meleagris gallopavo	0
DELU2107	Culex erraticus	DEL4	2022-08-12	asp	Meleagris gallopavo	0
DELU2109	Culex nigripalpus	DEL4	2022-08-12	asp	Meleagris gallopavo	0
DELU2122	Culex nigripalpus	DEL4	2022-08-12	asp	Meleagris gallopavo	0
DELU2184	Culex nigripalpus	DEL4	2022-08-18	asp	Meleagris gallopavo	0
DELU230	Culex interrogator	DEL1	2022-02-04	Asp	Meleagris gallopavo	0
DELU2334	Culex nigripalpus	DEL1	2022-08-16	asp	Meleagris gallopavo	0
DELU241	Culex nigripalpus	DEL1	2022-02-04	Asp	Meleagris gallopavo	0
DELU242	Culex nigripalpus	DEL1	2022-02-04	Asp	Meleagris gallopavo	0
DELU243	Culex nigripalpus	DEL1	2022-02-04	Asp	Meleagris gallopavo	0
DELU244	Culex nigripalpus	DEL1	2022-02-04	Asp	Meleagris gallopavo	0
DELU246	Culex nigripalpus	DEL1	2022-02-04	Asp	Meleagris gallopavo	0
DELU2478	Culex nigripalpus	DEL4	2022-08-16	asp	Meleagris gallopavo	0
DELU249	Culex nigripalpus	DEL1	2022-02-04	Asp	Meleagris gallopavo	0
DELU251	Culex nigripalpus	DEL1	2022-02-04	Asp	Meleagris gallopavo	0
DELU2533	Culex nigripalpus	DEL2	2022-08-09	asp	Meleagris gallopavo	0
DELU2588	Culex nigripalpus	DEL7	2022-08-11	asp	Meleagris gallopavo	0
DELU2596	Culex nigripalpus	DEL7	2022-08-11	asp	Meleagris gallopavo	0
DELU2622	Aedes infirmatus	DEL1	2022-08-11	asp	Meleagris gallopavo	0
DELU2630	Culex nigripalpus	DEL1	2022-08-11	asp	Meleagris gallopavo	0
DELU2708	Culex nigripalpus	DEL4	2022-08-11	asp	Meleagris gallopavo	0
DELU2818	Culex nigripalpus	DEL4	2022-08-09	asp	Meleagris gallopavo	0
DELU2824	Culex nigripalpus	DEL4	2022-08-09	asp	Meleagris gallopavo	0
DELU2825	Culex nigripalpus	DEL4	2022-08-09	asp	Meleagris gallopavo	0
DELU2876	Culex nigripalpus	DEL1	2022-08-10	asp	Meleagris gallopavo	0
DELU2912	Culex nigripalpus	DEL7	2022-08-10	asp	Meleagris gallopavo	0
DELU2938	Culex nigripalpus	DEL4	2022-07-13	asp	Meleagris gallopavo	0
DELU2942	Culex nigripalpus	DEL4	2022-07-13	asp	Meleagris gallopavo	0
DELU2944	Culex nigripalpus	DEL4	2022-07-13	asp	Meleagris gallopavo	1	0	2	82.8	2.11	2.11
DELU2952	Culex nigripalpus	DEL4	2022-07-13	asp	Meleagris gallopavo	1	0	1	75.9	1.99	2.03
DELU2958	Culex nigripalpus	DEL4	2022-07-13	asp	Meleagris gallopavo	1	0	2	33.4	2.11	1.86
DELU2961	Culex nigripalpus	DEL4	2022-07-13	asp	Meleagris gallopavo	1	0	1	29	2.04	1.96
DELU2971	Culex nigripalpus	DEL4	2022-07-13	asp	Meleagris gallopavo	1	0	1	67.7	1.93	1.97
DELU2977	Culex nigripalpus	DEL4	2022-07-13	asp	Meleagris gallopavo	1	0	1	60.7	1.96	1.89
DELU2982	Culex pilosus	DEL4	2022-07-13	asp	Meleagris gallopavo	1	0	1	30.2	2	1.78
DELU2991	Culex nigripalpus	DEL4	2022-07-13	asp	Meleagris gallopavo	1	0	1	62.2	1.96	1.71
DELU2994	Culex nigripalpus	DEL4	2022-07-13	asp	Meleagris gallopavo	1	0	1	122.7	1.91	2.05
DELU3007	Culex nigripalpus	DEL4	2022-07-13	asp	Meleagris gallopavo	1	0	1	60.9	1.92	2.03
DELU3011	Culex nigripalpus	DEL4	2022-07-13	asp	Meleagris gallopavo	1	0	1	71.1	1.97	2.01
DELU303	Culex nigripalpus	DEL1	2022-02-21	Asp	Meleagris gallopavo	0
DELU305	Culex nigripalpus	DEL1	2022-02-21	Asp	Meleagris gallopavo	0
DELU3060	Culex nigripalpus	DEL1A	2022-07-13	asp	Meleagris gallopavo	0
DELU3075	Culex nigripalpus	DEL1A	2022-07-13	asp	Meleagris gallopavo	1	0	1	63.9	1.93	1.89
DELU309	Culiseta melanura	DEL1	2022-02-21	Asp	Meleagris gallopavo	1	0	3	48.9	2.13	1.55
DELU3139	Culex nigripalpus	DEL7	2022-07-13	asp	Meleagris gallopavo	1	0	1	33.5	1.98	1.82
DELU3142	Culex nigripalpus	DEL7	2022-07-13	asp	Meleagris gallopavo	1	0	1	33.4	2.02	1.77
DELU3143	Culex nigripalpus	DEL7	2022-07-13	asp	Meleagris gallopavo	1	0	1	64.8	1.95	1.76
DELU3144	Culex nigripalpus	DEL7	2022-07-13	asp	Meleagris gallopavo	1	0	1	64.4	1.96	2.06
DELU3148	Culex nigripalpus	DEL7	2022-07-13	asp	Meleagris gallopavo	1	0	1	70.1	1.96	1.97
DELU3149	Culex nigripalpus	DEL7	2022-07-13	asp	Meleagris gallopavo	1	0	1	44.7	1.95	1.99
DELU3152	Culex nigripalpus	DEL7	2022-07-13	asp	Meleagris gallopavo	1	0	1	144.2	1.97	2.1
DELU3155	Aedes infirmatus	DEL7	2022-07-13	asp	Meleagris gallopavo	0
DELU3166	Culex nigripalpus	DEL7	2022-07-13	asp	Meleagris gallopavo	1	0	1	24.2	2.07	1.59
DELU3170	Culex nigripalpus	DEL7	2022-07-13	asp	Meleagris gallopavo	1	0	1	59.3	1.99	2.01
DELU3171	Culex nigripalpus	DEL7	2022-07-13	asp	Meleagris gallopavo	1	0	1	60.3	1.97	1.88
DELU3172	Culex nigripalpus	DEL7	2022-07-13	asp	Meleagris gallopavo	1	0	1	36.1	1.98	1.86
DELU3174	Culex nigripalpus	DEL7	2022-07-13	asp	Meleagris gallopavo	1	0	1	64.4	1.94	1.81
DELU3175	Culex nigripalpus	DEL7	2022-07-13	asp	Meleagris gallopavo	1	0	1	102.5	1.96	1.97
DELU3176	Culex nigripalpus	DEL7	2022-07-13	asp	Meleagris gallopavo	1	0	1	68.1	1.93	1.78
DELU3183	Culex nigripalpus	DEL7	2022-07-13	asp	Meleagris gallopavo	1	0	1	49.3	1.94	1.77
DELU3185	Culex nigripalpus	DEL7	2022-07-13	asp	Meleagris gallopavo	1	0	2	44.3	2	1.54
DELU3186	Culex nigripalpus	DEL7	2022-07-13	asp	Meleagris gallopavo	1	0	1	49.1	1.93	1.94
DELU3191	Culex nigripalpus	DEL7	2022-07-13	asp	Meleagris gallopavo	1	0	2	48.8	2.05	1.73
DELU3194	Culex nigripalpus	DEL7	2022-07-13	asp	Meleagris gallopavo	1	0	1	54.3	1.92	1.63
DELU3197	Culex nigripalpus	DEL7	2022-07-13	asp	Meleagris gallopavo	1	0	1	79.6	1.96	2
DELU3208	Culex nigripalpus	DEL7	2022-07-13	asp	Meleagris gallopavo	1	0	1	94.2	1.92	1.95
DELU3209	Culex nigripalpus	DEL7	2022-07-13	asp	Meleagris gallopavo	1	0	1	50.5	1.93	1.82
DELU3210	Culex nigripalpus	DEL7	2022-07-13	asp	Meleagris gallopavo	1	0	1	35	1.98	1.71
DELU3214	Culex nigripalpus	DEL7	2022-07-13	asp	Meleagris gallopavo	1	0	1	35.4	1.97	1.71
DELU3215	Culex nigripalpus	DEL7	2022-07-13	asp	Meleagris gallopavo	1	0	1	109.4	2	2.02
DELU3217	Culex nigripalpus	DEL7	2022-07-13	asp	Meleagris gallopavo	1	0	1	45	1.96	1.7
DELU3219	Culex nigripalpus	DEL7	2022-07-13	asp	Meleagris gallopavo	1	0	1	47.2	1.93	1.59
DELU3227	Culex nigripalpus	DEL7	2022-07-13	asp	Meleagris gallopavo	1	0	1	44.1	1.94	1.39
DELU3241	Aedes infirmatus	DEL7	2022-07-13	asp	Meleagris gallopavo	0
DELU3251	Culex nigripalpus	DEL7	2022-07-13	asp	Meleagris gallopavo	0
DELU3256	Culex nigripalpus	DEL7	2022-07-13	asp	Meleagris gallopavo	0
DELU3258	Culex nigripalpus	DEL7	2022-07-13	asp	Meleagris gallopavo	0
DELU3260	Culex nigripalpus	DEL7	2022-07-13	asp	Meleagris gallopavo	0
DELU3261	Culex nigripalpus	DEL7	2022-07-13	asp	Meleagris gallopavo	0
DELU3266	Culex nigripalpus	DEL7	2022-07-13	asp	Meleagris gallopavo	0
DELU3277	Culex nigripalpus	DEL7	2022-07-13	asp	Meleagris gallopavo	0
DELU3278	Culex nigripalpus	DEL7	2022-07-13	asp	Meleagris gallopavo	0
DELU3463	Culex nigripalpus	DEL7B	2022-07-13	asp	Meleagris gallopavo	0
DELU3466	Culex nigripalpus	DEL7B	2022-07-13	asp	Meleagris gallopavo	0
DELU3496	Culex nigripalpus	DEL4	2022-07-14	asp	Meleagris gallopavo	0
DELU3502	Culex nigripalpus	DEL4	2022-07-14	asp	Meleagris gallopavo	0
DELU401	Culiseta melanura	DEL7	2022-02-23	Asp	Meleagris gallopavo	1	0	1	82.6	1.93	1.88
DELU403	Culex nigripalpus	DEL7	2022-02-23	Asp	Meleagris gallopavo	0
DELU437	Culex nigripalpus	DEL1	2022-02-23	Asp	Meleagris gallopavo	0
DELU444	Culex nigripalpus	DEL1	2022-02-23	Asp	Meleagris gallopavo	0
DELU509	Culex nigripalpus	DEL1	2022-02-24	Asp	Meleagris gallopavo	0
DELU522	Culex nigripalpus	DEL1	2022-02-24	Asp	Meleagris gallopavo	0
DELU683	Culex nigripalpus	DELB	2022-04-27	Asp	Meleagris gallopavo	0
DELU709	Culex nigripalpus	DEL4	2022-05-04	Asp	Meleagris gallopavo	0
DELU710	Culex nigripalpus	DEL4	2022-05-04	Asp	Meleagris gallopavo	0
DELU770	Culex nigripalpus	DEL7	2022-05-17	Asp	Meleagris gallopavo	0
DELU774	Culex nigripalpus	DEL1	2022-05-18	Asp	Meleagris gallopavo	0
DELU780	Culex nigripalpus	DEL4	2022-05-19	Asp	Meleagris gallopavo	0
DELU810	Culex nigripalpus	DEL7	2022-06-09	Asp	Meleagris gallopavo	0
DELU812	Culex nigripalpus	DEL7	2022-06-09	Asp	Meleagris gallopavo	0
DELU836B	Culex nigripalpus	DEL2	2022-06-29	Asp	Meleagris gallopavo	0
DELU840	Culex nigripalpus	DEL7	2022-06-29	Asp	Meleagris gallopavo	0
DELU843	Culex nigripalpus	DEL7	2022-06-29	Asp	Meleagris gallopavo	0
DELU855	Culex nigripalpus	DEL7	2022-06-29	Asp	Meleagris gallopavo	0
DELU863	Culex nigripalpus	DEL4	2022-06-29	Asp	Meleagris gallopavo	0
DELU867	Culex nigripalpus	DEL4	2022-06-29	Asp	Meleagris gallopavo	0
DELU905	Culex nigripalpus	DEL7	2022-06-28	Asp	Meleagris gallopavo	0
DELU910	Culex nigripalpus	DEL7	2022-06-28	Asp	Meleagris gallopavo	0
DELU911	Culex nigripalpus	DEL7	2022-06-28	Asp	Meleagris gallopavo	0
DELU937	Culex nigripalpus	DEL1	2022-06-28	Asp	Meleagris gallopavo	0
DELU943	Culex nigripalpus	DEL4	2022-06-29	Asp	Meleagris gallopavo	0
DELU944	Culex nigripalpus	DEL4	2022-06-29	Asp	Meleagris gallopavo	0
DELU968	Culex nigripalpus	DEL4	2022-06-28	Asp	Meleagris gallopavo	0
RAP1214	Culex nigripalpus	R3H	2022-10-13	2	Meleagris gallopavo	1	0	2	53.8	2.05	1.85
RAP1218	Culex nigripalpus	R3H	2022-10-13	3	Meleagris gallopavo	1	0	3	42.7	2.06	1.58
RAP1247	Culex nigripalpus	R6L	2022-10-13	2	Meleagris gallopavo	1	0	2	77.6	1.91	1.71
RAP125	Culex nigripalpus	T5A	2022-10-11	1	Meleagris gallopavo	1	0	1	90.9	2	1.87
RAP1277	Culex nigripalpus	F2H	2022-10-14	2	Meleagris gallopavo	1	1	2	25.1	1.88	1.26
RAP1278	Culex nigripalpus	F2H	2022-10-14	1	Meleagris gallopavo	1	0	1	41.9	1.93	1.56
RAP1282	Culex nigripalpus	F2H	2022-10-14	1	Meleagris gallopavo	1	0	1	74.2	1.92	1.82
RAP1350	Culex nigripalpus	F4H	2022-10-14	2	Meleagris gallopavo	1	0	2	50.6	2.01	1.66
RAP1361	Culex nigripalpus	F4H	2022-10-14	3	Meleagris gallopavo	1	0	3	103.2	2.06	2.04
RAP1362	Culex nigripalpus	F4H	2022-10-14	2	Meleagris gallopavo	1	0	2	28.2	1.92	1.55
RAP1367	Culex nigripalpus	F4H	2022-10-14	2	Meleagris gallopavo	1	0	2	36.1	2.03	1.81
RAP1376	Culex nigripalpus	F4H	2022-10-14	3	Meleagris gallopavo	1	0	3	21.5	2.01	1.49
RAP1383	Culex nigripalpus	F4H	2022-10-14	3	Meleagris gallopavo	1	0	3	78.2	2.08	1.99
RAP1409	Culex nigripalpus	F4H	2022-10-14	2	Meleagris gallopavo	1	0	2	68.6	1.99	1.75
RAP1423	Aedes infirmatus	F4H	2022-10-14	1	Meleagris gallopavo	1	0	1	55.1	1.92	1.77
RAP1433	Aedes atlanticus	F4H	2022-10-14	1	Meleagris gallopavo	1	0	1	98	1.92	1.89
RAP1469	Culex nigripalpus	F1A	2022-10-14	2	Meleagris gallopavo	1	0	2	79.4	2	1.89
RAP1487	Culex nigripalpus	F5A	2022-10-14	2	Meleagris gallopavo	1	0	2	93	1.98	1.95
RAP1546	Culex nigripalpus	F6H	2022-10-14	2	Meleagris gallopavo	1	0	2	104.8	2.1	1.86
RAP1558	Culex nigripalpus	F6H	2022-10-14	2	Meleagris gallopavo	1	0	2	52.2	2.05	1.61
RAP1593	Culex nigripalpus	R4H	2022-10-13	2	Meleagris gallopavo	1	1	2	71.5	2.05	1.95
RAP160	Culex nigripalpus	T5A	2022-10-11	1	Meleagris gallopavo	1	0	1	55.5	1.92	1.71
RAP161	Culex nigripalpus	T5A	2022-10-11	2	Meleagris gallopavo	1	0	2	99	1.98	1.96
RAP1631	Aedes infirmatus	R4H	2022-10-13	1	Meleagris gallopavo	1	0	1	33.2	2.06	1.65
RAP1746	Culex nigripalpus	T1A	2022-10-11	3	Meleagris gallopavo	1	0	3	118.3	2.05	1.93
RAP184	Culex nigripalpus	W3H	2022-10-12	2	Meleagris gallopavo	1	0	2	47.8	2.05	1.61
RAP1843	Culex nigripalpus	F1H	2022-10-14	3	Meleagris gallopavo	1	0	3	47.1	2.04	1.79
RAP1856	Culex nigripalpus	F1H	2022-10-14	3	Meleagris gallopavo	1	0	3	54.8	2.04	1.75
RAP1878	Culex nigripalpus	F1H	2022-10-14	1	Meleagris gallopavo	1	0	1	98.2	1.94	2.05
RAP1902	Culex nigripalpus	F1H	2022-10-14	2	Meleagris gallopavo	1	0	2	95.7	1.88	1.68
RAP1940	Culex nigripalpus	W1H	2022-10-12	2	Meleagris gallopavo	1	0	2	66.3	1.85	1.61
RAP1979	Culex nigripalpus	W1H	2022-10-12	3	Meleagris gallopavo	1	0	3	51.5	2.07	1.79
RAP2007	Culex nigripalpus	T3H	2022-10-11	1	Meleagris gallopavo	1	0	1	144	1.92	2.01
RAP2059	Culex nigripalpus	T2H	2022-10-11	3	Meleagris gallopavo	1	1	3	85.2	2.01	1.83
RAP2147	Culex nigripalpus	W5A	2022-10-12	1	Meleagris gallopavo	1	0	1	99.4	1.93	1.85
RAP2167	Culex nigripalpus	W5H	2022-10-12	1	Meleagris gallopavo	1	0	1	96.7	1.94	1.91
RAP2189	Culex nigripalpus	W5H	2022-10-12	1	Meleagris gallopavo	1	0	1	150.5	1.96	1.89
RAP2325	Culex nigripalpus	W4H	2022-10-12	1	Meleagris gallopavo	1	0	1	102.7	1.93	1.95
RAP2344	Culex nigripalpus	W4H	2022-10-12	3	Meleagris gallopavo	1	0	3	61.3	2.02	1.79
RAP2351	Culex nigripalpus	W4H	2022-10-12	3	Meleagris gallopavo	1	0	3	109	2.09	2.08
RAP2358	Culex nigripalpus	W4H	2022-10-12	1	Meleagris gallopavo	1	0	1	100.2	1.96	1.73
RAP2373	Culex nigripalpus	W4H	2022-10-12	3	Meleagris gallopavo	1	0	3	65.8	2.09	1.86
RAP2414	Culex nigripalpus	W4H	2022-10-12	2	Meleagris gallopavo	1	0	2	95.4	2.04	1.9
RAP242	Psorophora ferox	M3H	2022-10-10	1	Meleagris gallopavo	1	0	1	152	1.95	2.06
RAP2430	Culex nigripalpus	W4H	2022-10-12	2	Meleagris gallopavo	1	0	2	66	1.93	1.69
RAP2444	Culex nigripalpus	W4H	2022-10-12	1	Meleagris gallopavo	1	0	1	39.7	1.9	1.56
RAP29	Psorophora ferox	M3H	2022-10-10	1	Meleagris gallopavo	1	0	1	76.8	1.87	1.52
RAP31	Psorophora ferox	M3H	2022-10-10	1	Meleagris gallopavo	1	0	1	35.6	1.88	1.45
RAP32	Psorophora ferox	M3H	2022-10-10	1	Meleagris gallopavo	1	0	1	101.4	1.96	2.06
RAP396	Culex nigripalpus	M2H	2022-10-10	3	Meleagris gallopavo	1	0	3	50.1	1.98	1.43
RAP412	Culex nigripalpus	M1A	2022-10-10	1	Meleagris gallopavo	1	0	1	109.3	1.95	2
RAP443	Culex nigripalpus	T4A	2022-10-11	2	Meleagris gallopavo	1	0	2	125.5	2.07	2.07
RAP566	Culex nigripalpus	W6H	2022-10-12	2	Meleagris gallopavo	1	0	2	110.5	2.09	2.05
RAP644	Culex nigripalpus	R1H	2022-10-13	2	Meleagris gallopavo	1	0	2	54.6	2.1	1.84
RAP682	Culex nigripalpus	R3L	2022-10-13	2	Meleagris gallopavo	1	0	2	120.4	2.08	1.92
RAP692	Culex nigripalpus	R3L	2022-10-13	3	Meleagris gallopavo	1	0	3	56.2	2.09	1.85
RAP705	Culex nigripalpus	R3L	2022-10-13	2	Meleagris gallopavo	1	0	2	40.5	2.01	1.5
RAP707	Culex nigripalpus	R3L	2022-10-13	3	Meleagris gallopavo	1	0	3	24.7	2.15	1.85
RAP712	Culex nigripalpus	R3L	2022-10-13	2	Meleagris gallopavo	1	0	2	61.5	2.03	1.77
RAP725	Culex nigripalpus	R3L	2022-10-13	3	Meleagris gallopavo	1	0	3	47.1	2.03	1.51
RAP746	Psorophora ferox	R3L	2022-10-13	1	Meleagris gallopavo	1	0	1	71	1.96	1.98
RAP754	Aedes infirmatus	R3L	2022-10-13	1	Meleagris gallopavo	1	0	1	44.4	1.97	1.52
RAP757	Aedes infirmatus	R3L	2022-10-13	1	Meleagris gallopavo	1	0	1	68.7	1.92	1.82
RAP763	Culex nigripalpus	W1A	2022-10-12	2	Meleagris gallopavo	1	0	2	74.5	2.02	1.68
RAP823	Culex nigripalpus	R6H	2022-10-13	1	Meleagris gallopavo	1	0	1	60	1.9	1.59
RAP920	Culex nigripalpus	F3H	2022-10-14	3	Meleagris gallopavo	1	0	3	46	2.04	1.5
RAP935	Culex nigripalpus	F3H	2022-10-14	2	Meleagris gallopavo	1	0	2	49.7	2.02	1.77
RAP98	Culex nigripalpus	M4H	2022-10-10	2	Meleagris gallopavo	1	0	2	92.9	1.96	1.79

## Sheet: Deer
Sample_ID	Mosquito_Species	Collection_Date	Host	BTV (0/1)	CT Value
RAP751	Aedes infirmatus	2022-10-13	Odocoileus virginianus	1	36.864
RAP143	Culex nigripalpus	2022-10-11	Odocoileus virginianus	1	36.552
RAP1695	Culex nigripalpus	2022-10-11	Odocoileus virginianus	1	36.763
DELU2776	Culex nigripalpus	2022-08-11	Odocoileus virginianus	1	37.166
DELU056	Aedes infirmatus	2022-01-20	Odocoileus virginianus	1	36.642
DELU025	Aedes infirmatus	2022-01-17	Odocoileus virginianus	1	36.702
